# Supplementary material for: Comparing Lenvatinib/Pembrolizumab with Atezolizumab/Bevacizumab in Unresectable Hepatocellular Carcinoma: A Real-World Experience with Propensity Score Matching Analysis
Source: Cancers (Basel). 2024 Oct 12;16(20):3458. doi: 10.3390/cancers16203458 (PMC11506658; doi:10.3390/cancers16203458)
Supplement: Supplementary file 1 [file cancers-16-03458-s001.zip]

Archive with 1 entries (1 files):
- cancers-3238384-supplementary.pdf
